# Supplementary material for: Recent Transmission of Tuberculosis — United States, 2011–2014
Source: PLoS One. 2016 Apr 15;11(4):e0153728. doi: 10.1371/journal.pone.0153728 (PMC4833321; doi:10.1371/journal.pone.0153728)
Supplement: S1 Table — Adjusted prevalence ratios (aPR) and 95% confidence intervals (CI) are shown for cases attributed to limited or extensive recent transmission compared to cases not attributed to recent transmission. (XLS) [file pone.0153728.s001.xls]

## Sheet: Sheet1
		Threshold of 3 Cases				Threshold of 4 Cases				Threshold of 5 Cases				Threshold of 6 Cases
Characteristic	Value	Limited RT		Extensive RT		Limited RT		Extensive RT		Limited RT		Extensive RT		Limited RT		Extensive RT
		aPR	95% CI	aPR	95% CI	aPR	95% CI	aPR	95% CI	aPR	95% CI	aPR	95% CI	aPR	95% CI	aPR	95% CI
Sex	Female	Reference		Reference		Reference		Reference		Reference		Reference		Reference		Reference
	Male	1	0.9, 1.1	1.1	1.1, 1.2	1.1	1.0, 1.2	1.1	1.0, 1.2	1	1.0, 1.1	1.2	1.1, 1.3	1.1	1.0, 1.2	1.1	1.0, 1.3
Age	00-04	4.1	3.2, 5.2	2	1.7, 2.4	3.2	2.7, 3.9	2	1.6, 2.5	3	2.5, 3.6	1.9	1.4, 2.5	2.8	2.4, 3.3	1.9	1.4, 2.6
	05-14	1.7	1.1, 2.6	1.3	1.0, 1.7	1.7	1.2, 2.3	1.2	0.9, 1.7	1.5	1.1, 2.0	1.4	1.0, 1.9	1.5	1.1, 2.0	1.3	0.8, 1.9
	15-24	1.4	1.2, 1.6	1.3	1.2, 1.5	1.4	1.2, 1.6	1.3	1.1, 1.4	1.4	1.3, 1.6	1.2	1.1, 1.4	1.4	1.3, 1.6	1.2	1.1, 1.5
	25-44	Reference		Reference		Reference		Reference		Reference		Reference		Reference		Reference
	45-64	0.9	0.9, 1.1	1	0.9, 1.1	0.9	0.8, 1.0	1	0.9, 1.1	0.9	0.8, 1.0	1	0.9, 1.1	0.9	0.8, 1.0	1	0.9, 1.1
	65+	0.53	0.4, 0.6	0.47	0.4, 0.5	0.5	0.4, 0.6	0.48	0.4, 0.6	0.49	0.4, 0.6	0.49	0.4, 0.6	0.51	0.4, 0.6	0.46	0.4, 0.6
Origin	Foreign-born	0.4	0.4, 0.5	0.3	0.2, 0.3	0.4	0.4, 0.4	0.2	0.2, 0.3	0.4	0.3, 0.4	0.2	0.2, 0.2	0.4	0.3, 0.4	0.2	0.2, 0.2
	U.S.-born	Reference		Reference		Reference		Reference		Reference		Reference		Reference		Reference
Race and ethnicity	American Indian/ Alaska Native	1.2	0.7, 1.9	2.6	2.2, 3.0	1.5	1.0, 2.1	2.8	2.3, 3.3	1.3	0.9, 1.8	3.4	2.8, 4.1	1.5	1.2, 2.0	3.6	2.9, 4.4
	Asian	1	0.8, 1.3	1.6	1.3, 1.9	1.1	0.9, 1.3	1.8	1.5, 2.2	1	0.9, 1.2	2.2	1.8, 2.7	1.1	0.9, 1.3	2.4	1.9, 3.0
	Black	1.3	1.1, 1.5	2.3	2.1, 2.6	1.4	1.2, 1.7	2.6	2.3, 2.9	1.5	1.3, 1.7	2.9	2.5, 3.4	1.6	1.4, 1.8	3	2.6, 3.5
	Hispanic	1.4	1.2, 1.7	1.8	1.5, 2.0	1.5	1.3, 1.8	1.7	1.5, 2.0	1.4	1.3, 1.7	1.9	1.6, 2.3	1.5	1.3, 1.7	2	1.7, 2.4
	Multiple Races	0.9	0.5, 1.6	1	0.6, 1.6	1	0.6, 1.5	0.9	0.5, 1.6	0.9	0.6, 1.4	0.9	0.5, 1.8	1	0.7, 1.5	0.9	0.4, 1.9
	Native Hawaiian/ Pacific Islander	1.5	0.9, 2.5	2.3	1.8, 2.9	1.2	0.9, 2.0	2.7	2.1, 3.6	1.6	1.1, 2.2	2.9	2.1, 4.0	1.5	1.1, 2.2	3.2	2.3, 4.5
	White	Reference		Reference		Reference		Reference		Reference		Reference		Reference		Reference
Incarcerated at Diagnosis	Yes	0.4	0.3, 0.7	0.9	0.8, 1.0	0.5	0.3, 0.6	1	0.9, 1.1	0.6	0.5, 0.8	1	0.9, 1.1	0.8	0.6, 0.9	0.9	0.8, 1.1
	No	Reference		Reference		Reference		Reference		Reference		Reference		Reference		Reference
	Unknown	1.5	0.6, 3.7	1.2	0.7, 1.9	1.3	0.6, 2.8	1.2	0.8, 2.0	1.3	0.6, 2.6	1.3	0.7, 2.2	1.4	0.7, 2.6	1.2	0.7, 2.3
Homeless	Yes	1.3	1.0, 1.6	1.7	1.5, 1.8	1.2	1.0, 1.4	1.8	1.7, 2.0	1.2	1.0, 1.4	2	1.8, 2.3	1.2	1.0, 1.4	2.3	2.0, 2.5
	No	Reference		Reference		Reference		Reference		Reference		Reference		Reference		Reference
	Unknown	1.4	0.7, 2.9	0.7	0.4, 1.3	1.4	0.8, 2.5	0.6	0.3, 1.2	1	0.6, 1.7	0.8	0.4, 1.6	1	0.6, 1.7	0.7	0.3, 1.6
Excess Alcohol Use	Yes	1.1	0.9, 1.3	1.2	1.1, 1.4	1.2	1.0, 1.3	1.2	1.1, 1.4	1.2	1.1, 1.4	1.2	1.1, 1.4	1.2	1.1, 1.3	1.2	1.1, 1.4
	No	Reference		Reference		Reference		Reference		Reference		Reference		Reference		Reference
	Unknown	2.2	1.3, 3.9	1	0.7, 1.6	1.8	1.1, 3.0	1	0.7, 1.6	1.7	1.1, 2.6	0.9	0.5, 1.5	1.5	1.0, 2.3	1	0.6, 1.8
Illicit Substance Use	Yes	1.2	1.0, 1.4	1.2	1.1, 1.3	1.2	1.0, 1.4	1.2	1.1, 1.3	1.3	1.1, 1.4	1.2	1.1, 1.3	1.2	1.1, 1.4	1.2	1.1, 1.4
	No	Reference		Reference		Reference		Reference		Reference		Reference		Reference		Reference
	Unknown	0.4	0.2, 0.8	0.9	0.6, 1.2	0.5	0.3, 0.9	0.9	0.6, 1.3	0.6	0.4, 1.1	0.8	0.5, 1.2	0.6	0.4, 1.0	0.8	0.5, 1.3
HIV Status	Positive	1.1	0.9, 1.4	1.1	1.0, 1.2	1.1	0.9, 1.3	1.1	1.0, 1.2	1.1	0.9, 1.3	1.1	0.9, 1.2	1.1	0.9, 1.2	1.1	0.9, 1.2
	Negative	Reference		Reference		Reference		Reference		Reference		Reference		Reference		Reference
	Unknown	0.9	0.7, 1.0	0.9	0.8, 1.1	0.9	0.8, 1.0	0.9	0.8, 1.1	0.9	0.8, 1.1	0.9	0.8, 1.0	0.9	0.8, 1.1	0.9	0.7, 1.1
